# Supplementary material for: Genetic Determinants of Long-Term Changes in Blood Lipid Concentrations: 10-Year Follow-Up of the GLACIER Study
Source: PLoS Genet. 2014 Jun 12;10(6):e1004388. doi: 10.1371/journal.pgen.1004388 (PMC4055682; doi:10.1371/journal.pgen.1004388)
Supplement: Table S1 — Longitudinal associations of previously associated SNPs in the GLACIER Study. (XLSX) [file pgen.1004388.s001.xlsx]

## Sheet: Table S1
Table S1. Longitudinal associations of previously associated SNPs in the GLACIER Study
Trait	SNP	EA	EAF	β (95% CI) (mmol/l)	P	PFDR
ΔTC	rs10102164	A	0.22804	-0,013 (-0,064; 0,038)	0.620168	0.81601
ΔTC	rs10128711	C	0.741197	-0,006 (-0,056; 0,044)	0.810744	0.935474
ΔTC	rs10401969	T	0.912278	0,061 (-0,017; 0,138)	0.125784	0.524099
ΔTC	rs10490626	A	0.0719599	-0,028 (-0,111; 0,055)	0.507748	0.777165
ΔTC	rs1077514	T	0.880509	0,041 (-0,025; 0,107)	0.22642	0.653135
ΔTC	rs10904908	G	0.415402	0,028 (-0,015; 0,071)	0.207674	0.623021
ΔTC	rs11065987	A	0.602861	0,026 (-0,018; 0,07)	0.248632	0.665978
ΔTC	rs11220462	A	0.150258	0,022 (-0,04; 0,084)	0.4826	0.770106
ΔTC	rs11563251	T	0.0991392	0,034 (-0,039; 0,106)	0.366004	0.807362
ΔTC	rs11603023	T	0.393848	0,027 (-0,017; 0,072)	0.228781	0.635502
ΔTC	rs1169288	C	0.359033	0,037 (-0,009; 0,082)	0.115884	0.511252
ΔTC	rs11694172	G	0.276967	-0,014 (-0,063; 0,035)	0.571981	0.794419
ΔTC	rs11709504	T	0.760017	-0,045 (-0,095; 0,006)	0.085477	0.493136
ΔTC	rs12027135	T	0.573496	-0,019 (-0,064; 0,025)	0.399828	0.7689
ΔTC	rs1260326	T	0.305874	0,033 (-0,014; 0,079)	0.174628	0.56944
ΔTC	rs12670798	C	0.275043	0,042 (-0,007; 0,09)	0.0924529	0.462264
ΔTC	rs12916	C	0.403096	0,037 (-0,007; 0,081)	0.0979522	0.459151
ΔTC	rs13315871	G	0.900687	0,053 (-0,018; 0,125)	0.141291	0.504612
ΔTC	rs1367117	A	0.388122	0,012 (-0,033; 0,057)	0.591831	0.792631
ΔTC	rs138777	A	0.400401	-0,008 (-0,052; 0,036)	0.726896	0.865353
ΔTC	rs1532085	A	0.435424	0,018 (-0,025; 0,062)	0.409059	0.730462
ΔTC	rs1564348	C	0.140773	-0,005 (-0,067; 0,058)	0.887177	0.950547
ΔTC	rs174546	C	0.667716	-0,005 (-0,052; 0,041)	0.819825	0.93162
ΔTC	rs1800562	G	0.93256	0,089 (0,003; 0,176)	0.0427517	0.356264
ΔTC	rs1800961	C	0.940773	-0,019 (-0,112; 0,074)	0.684589	0.870241
ΔTC	rs1883025	C	0.73877	0,036 (-0,013; 0,085)	0.152335	0.519325
ΔTC	rs1997243	G	0.149339	0,012 (-0,049; 0,073)	0.702319	0.877899
ΔTC	rs2000999	A	0.230681	0,072 (0,021; 0,123)	0.005884	0.1471
ΔTC	rs2030746	T	0.380223	-0,004 (-0,048; 0,041)	0.877218	0.953498
ΔTC	rs2072183	C	0.268754	0,066 (0,017; 0,114)	0.00774186	0.14516
ΔTC	rs2131925	T	0.672675	0,072 (0,026; 0,119)	2.2×10-3	0.0825318
ΔTC	rs2255141	A	0.237332	-0,014 (-0,065; 0,037)	0.584197	0.796632
ΔTC	rs2277862	C	0.895242	-0,023 (-0,094; 0,047)	0.513168	0.769751
ΔTC	rs2287623	G	0.376324	0,041 (-0,004; 0,086)	0.0771489	0.48218
ΔTC	rs2326077	C	0.338151	0,018 (-0,028; 0,065)	0.442573	0.754385
ΔTC	rs2479409	G	0.365016	0,004 (-0,041; 0,05)	0.852947	0.940751
ΔTC	rs2642442	T	0.70567	-0,002 (-0,05; 0,046)	0.933351	0.958922
ΔTC	rs2737229	A	0.70249	0,015 (-0,032; 0,062)	0.526177	0.773789
ΔTC	rs2758886	A	0.251717	0,003 (-0,046; 0,052)	0.903487	0.954388
ΔTC	rs2814982	C	0.90209	0,003 (-0,071; 0,076)	0.942168	0.9549
ΔTC	rs2902940	A	0.710647	0,023 (-0,025; 0,071)	0.342644	0.778736
ΔTC	rs2954029	A	0.52905	0,019 (-0,024; 0,062)	0.384952	0.780307
ΔTC	rs314253	T	0.599886	0,009 (-0,035; 0,053)	0.684099	0.884611
ΔTC	rs3177928	A	0.123055	0,036 (-0,03; 0,103)	0.28105	0.726853
ΔTC	rs3757354	C	0.725165	-0,018 (-0,066; 0,03)	0.450848	0.751414
ΔTC	rs3764261	A	0.342399	0,008 (-0,037; 0,053)	0.721659	0.872975
ΔTC	rs3780181	A	0.951645	-0,044 (-0,145; 0,058)	0.40134	0.734159
ΔTC	rs3798236	T	0.699971	0,017 (-0,031; 0,065)	0.490657	0.766651
ΔTC	rs4253772	T	0.0841202	0,035 (-0,043; 0,112)	0.379725	0.813697
ΔTC	rs4299376	G	0.285857	0,05 (0,003; 0,098)	0.038184	0.357975
ΔTC	rs4420638	G	0.201149	0,118 (0,064; 0,173)	2.0×10-5	1.5×10-3
ΔTC	rs4530754	A	0.486974	0,029 (-0,015; 0,072)	0.193713	0.605352
ΔTC	rs4722551	C	0.202718	-0,002 (-0,057; 0,052)	0.928101	0.966772
ΔTC	rs4883201	A	0.923891	0,041 (-0,04; 0,122)	0.321572	0.753684
ΔTC	rs4921914	C	0.206413	0,007 (-0,047; 0,061)	0.797818	0.934943
ΔTC	rs492602	G	0.429021	0,04 (-0,004; 0,083)	0.0721545	0.491963
ΔTC	rs558971	A	0.538781	-0,004 (-0,048; 0,039)	0.848315	0.949606
ΔTC	rs581080	C	0.804578	0,041 (-0,013; 0,096)	0.135749	0.53585
ΔTC	rs6065311	C	0.487979	0,001 (-0,042; 0,045)	0.947552	0.947552
ΔTC	rs629301	T	0.756454	0,049 (-0,001; 0,099)	0.0530047	0.397535
ΔTC	rs6504872	T	0.436319	0,033 (-0,01; 0,076)	0.137279	0.514797
ΔTC	rs6511720	G	0.916094	0,104 (0,026; 0,182)	0.008815	0.132225
ΔTC	rs6589564	C	0.0612479	0,08 (-0,011; 0,171)	0.0862673	0.462146
ΔTC	rs6603981	T	0.779971	-0,01 (-0,062; 0,042)	0.711917	0.875308
ΔTC	rs6831256	A	0.621459	-0,023 (-0,067; 0,022)	0.316318	0.765285
ΔTC	rs6882076	C	0.616519	0,05 (0,005; 0,095)	0.0290262	0.362828
ΔTC	rs7240405	G	0.837482	0,026 (-0,033; 0,085)	0.382387	0.796639
ΔTC	rs7570971	A	0.245634	0,027 (-0,023; 0,077)	0.288138	0.720345
ΔTC	rs7640978	C	0.912439	0,023 (-0,054; 0,101)	0.557844	0.789403
ΔTC	rs7832643	T	0.381164	0,019 (-0,026; 0,064)	0.410078	0.715252
ΔTC	rs7941030	C	0.388237	0,019 (-0,025; 0,063)	0.393742	0.777122
ΔTC	rs9376090	T	0.666953	0,02 (-0,027; 0,067)	0.400081	0.750152
ΔTC	rs9411489	T	0.164996	0,062 (0,004; 0,12)	0.0359319	0.384984
ΔTC	rs970548	A	0.692385	-0,017 (-0,064; 0,03)	0.468543	0.763928
ΔTC	rs9987289	G	0.895016	0,022 (-0,051; 0,094)	0.554959	0.800421
ΔTG	rs10195252	T	0.577481	-0,008 (-0,062; 0,045)	0.765229	1
ΔTG	rs10401969	T	0.918552	0,081 (-0,016; 0,179)	0.100687	0.481062
ΔTG	rs1042034	T	0.81086	-0,03 (-0,097; 0,036)	0.371084	1
ΔTG	rs10761741	A	0.629697	-0,006 (-0,059; 0,047)	0.828307	1
ΔTG	rs11057408	G	0.632127	0,058 (0,005; 0,112)	0.0335737	0.288734
ΔTG	rs1121980	G	0.554726	-0,02 (-0,071; 0,032)	0.454323	1
ΔTG	rs11613352	C	0.705789	-0,011 (-0,068; 0,046)	0.699662	1
ΔTG	rs11776767	C	0.364027	-0,02 (-0,081; 0,042)	0.529828	0.990549
ΔTG	rs1260326	T	0.309362	0,059 (0,003; 0,116)	0.0396918	0.243821
ΔTG	rs12678919	A	0.927182	0,101 (0; 0,203)	0.0502907	0.270313
ΔTG	rs12748152	T	0.105834	-0,013 (-0,098; 0,073)	0.770702	1
ΔTG	rs13238203	C	0	-	-	-
ΔTG	rs1532085	A	0.446356	-0,003 (-0,055; 0,049)	0.91924	1
ΔTG	rs17145738	C	0.873529	0,026 (-0,052; 0,105)	0.510605	1
ΔTG	rs174546	T	0.327906	0,024 (-0,032; 0,08)	0.394223	1
ΔTG	rs1832007	A	0.805	0,009 (-0,057; 0,075)	0.785177	1
ΔTG	rs1936800	T	0.546401	0,026 (-0,026; 0,078)	0.32288	1
ΔTG	rs2068888	G	0.547986	0,032 (-0,02; 0,084)	0.230863	0.902463
ΔTG	rs2131925	T	0.682044	0,064 (0,009; 0,12)	0.0228223	0.24534
ΔTG	rs2247056	C	0.729412	0,011 (-0,048; 0,071)	0.704014	1
ΔTG	rs2412710	A	0.0257919	0,042 (-0,124; 0,208)	0.619107	1
ΔTG	rs2954029	A	0.536878	0,092 (0,041; 0,143)	4.1×10-4	8.8×10-3
ΔTG	rs2972146	T	0.596154	0,057 (0,004; 0,11)	0.03446	0.246963
ΔTG	rs3198697	C	0.5819	-0,004 (-0,057; 0,05)	0.890518	1
ΔTG	rs3764261	C	0.660181	0,001 (-0,052; 0,054)	0.979939	1
ΔTG	rs38855	A	0.51877	0,01 (-0,041; 0,061)	0.705985	1
ΔTG	rs439401	C	0.651289	0,024 (-0,029; 0,077)	0.369898	1
ΔTG	rs442177	T	0.542515	0,06 (0,008; 0,112)	0.0227502	0.326086
ΔTG	rs4722551	C	0.193125	-0,053 (-0,119; 0,014)	0.118834	0.510987
ΔTG	rs4846914	G	0.43962	0,018 (-0,034; 0,069)	0.504392	1
ΔTG	rs4889606	A	0.62019	0,008 (-0,046; 0,061)	0.773831	1
ΔTG	rs4921914	C	0.199321	8.4×10-5 (-0,065; 0,065)	0.997995	1
ΔTG	rs5756931	T	0.577567	-0,019 (-0,071; 0,034)	0.484736	1
ΔTG	rs6065906	C	0.224333	0,002 (-0,059; 0,064)	0.94187	1
ΔTG	rs645040	T	0.822172	-0,031 (-0,099; 0,036)	0.360523	1
ΔTG	rs6589564	C	0.0644796	0,308 (0,202; 0,414)	1.5×10-8	6.6×10-7
ΔTG	rs6831256	G	0.384215	0,023 (-0,031; 0,077)	0.403874	1
ΔTG	rs6882076	C	0.613976	0,004 (-0,049; 0,058)	0.876754	1
ΔTG	rs7248104	G	0.590005	-0,005 (-0,058; 0,048)	0.853675	1
ΔTG	rs731839	G	0.362958	-0,002 (-0,056; 0,052)	0.941062	1
ΔTG	rs8077889	C	0.176617	0,012 (-0,054; 0,079)	0.712572	1
ΔTG	rs9686661	T	0.154108	0,009 (-0,063; 0,082)	0.797841	1
ΔTG	rs998584	A	0.496828	-0,02 (-0,072; 0,032)	0.447944	1
β - beta coefficient; ΔTC - total cholesterol change; ΔTG - triglyceride change; EA - effect allele; EAF - effect allele frequency; FDR - false discovery rate; SE - standard error. P values are based on linear regression models. SNP associations were tested by fitting the previously associated individual variants (additive model) as the independent variables with lipid trait changes as dependent …
