# Supplementary material for: Genetic Determinants of Long-Term Changes in Blood Lipid Concentrations: 10-Year Follow-Up of the GLACIER Study
Source: PLoS Genet. 2014 Jun 12;10(6):e1004388. doi: 10.1371/journal.pgen.1004388 (PMC4055682; doi:10.1371/journal.pgen.1004388)
Supplement: Table S2 — Meta-analysis of effect estimates from GLACIER and MDC. (XLSX) [file pgen.1004388.s002.xlsx]

## Sheet: Table S2
Table S2. Meta-analysis of effect estimates from GLACIER and MDC. (N=6,437 for ΔTC; N=5,154 for ΔTG)
Trait	SNP	EA	β (95% CI) (mmol/l / year)	P	Heterogeneity P	Heterogeneity I2
ΔTC	rs1800562	G	0.001 (-0.001; 0.004)	0.365	0.524	0.0%
ΔTC	rs2000999	A	0.001 (-0.001; 0.002)	0.427	0.579	0.0%
ΔTC	rs2072183	C	0.001 (-0.000; 0.002)	0.189	0.198	39.6%
ΔTC	rs2131925	T	0.002 (0.000; 0.003)	0.010	0.297	8.0%
ΔTC	rs4299376	G	-0.000 (-0.002; 0.001)	0.708	0.482	0.0%
ΔTC	rs4420638	G	0.003 (0.001; 0.005)	<0.001	0.031	78.4%
ΔTC	rs6511720	G	0.002 (0.000; 0.005)	0.028	0.107	61.5%
ΔTC	rs6882076	C	0.000 (-0.001; 0.002)	0.511	0.574	0.0%
ΔTC	rs9411489	T	0.001 (-0.000; 0.003)	0.172	0.037	76.9%
ΔTG	rs2131925	G	0.001 (0.000; 0.002)	0.007	0.076	68.2%
ΔTG	rs11057408	T	0.001 (0.000; 0.002)	0.020	0.106	61.8%
ΔTG	rs1260326	T	0.001 (0.000; 0.002)	0.007	0.089	65.4%
ΔTG	rs2954029	A	0.002 (0.001; 0.003)	<0.001	<0.001	91.8%
ΔTG	rs2972146	T	0.000 (-0.000; 0.001)	0.341	0.327	0.0%
ΔTG	rs442177	T	0.002 (0.001; 0.002)	<0.001	0.001	91.0%
ΔTG	rs6589564	C	0.005 (0.003; 0.006)	<0.001	0.003	89.0%
95% CI - 95% confidence interval; β - beta coefficient; ΔTC - total cholesterol change; ΔTG - triglyceride change; EA - effect allele; SNP - single nucleotide ploymorphism. Heterogeneity P values are calculated with a Cochran's Q test to verify whether the effects to be meta-analyzed are identical. I2 values are shown to describe the extent of heterogeneity in the models. P values are calculated …
