# Supplementary material for: Genetic Determinants of Long-Term Changes in Blood Lipid Concentrations: 10-Year Follow-Up of the GLACIER Study
Source: PLoS Genet. 2014 Jun 12;10(6):e1004388. doi: 10.1371/journal.pgen.1004388 (PMC4055682; doi:10.1371/journal.pgen.1004388)
Supplement: Table S3 — Original and proxy SNPs used in cross-sectional and longitudinal models in the GLACIER Study. (XLSX) [file pgen.1004388.s003.xlsx]

## Sheet: Table S3
Table S3. Original and proxy SNPs used in cross-sectional and longitudinal models in the GLACIER Study.
Original SNP	Source of Original SNP	CHR	BP	TC	TG	HDL-C	LDL-C	Proxy SNP	Proxy distance	R2	D'
rs10019888	Willer et al	4	25672088			x		-	-	-	-
rs10102164	Willer et al	8	55584167	x			x	-	-	-	-
rs10128711	Teslovich et al	11	18589560	x				-	-	-	-
rs10195252	Teslovich et al	2	165221337		x			-	-	-	-
rs10401969	Teslovich et al	19	19268718	x	x		x	-	-	-	-
rs1042034	Teslovich et al	2	21078786		x	x		-	-	-	-
rs1047891	Willer et al	2	211248752			x		not available	-	-	-
rs10490626	Willer et al	2	118552311	x			x	-	-	-	-
rs10761731	Teslovich et al	10	64697616		x			rs10761741	38576	0.967	1.000
rs1077514	Willer et al	1	23638820	x				-	-	-	-
rs1084651	Teslovich et al	6	161009807			x		-	-	-	-
rs10904908	Willer et al	10	17300296	x				-	-	-	-
rs11065987	Teslovich et al	12	110556807	x			x	-	-	-	-
rs11136341	Teslovich et al	8	145115531	x			x	rs7832643	20886	0.805	0.961
rs1121980	Willer et al	16	52366748		x	x		-	-	-	-
rs11220462	Teslovich et al	11	125749162	x			x	-	-	-	-
rs11246602	Willer et al	11	51368666			x		-	-	-	-
rs11563251	Willer et al	2	234344123	x			x	-	-	-	-
rs11603023	Willer et al	11	117991277	x				-	-	-	-
rs11613352	Teslovich et al	12	56078847		x	x		-	-	-	-
rs11649653	Teslovich et al	16	30825988		x			rs4889606	92696	0.650	0.848
rs1169288	Teslovich et al	12	119901033	x			x	-	-	-	-
rs11694172	Willer et al	2	203240549	x				-	-	-	-
rs11776767	Teslovich et al	8	10721339		x			-	-	-	-
rs11869286	Teslovich et al	17	35067382			x		-	-	-	-
rs12027135	Teslovich et al	1	25648320	x			x	-	-	-	-
rs12145743	Willer et al	1	154967275			x		-	-	-	-
rs12328675	Teslovich et al	2	165249046			x		-	-	-	-
rs1250229	Willer et al	2	216012629				x	-	-	-	-
rs1260326	Teslovich et al	2	27584444	x	x			-	-	-	-
rs12670798	Teslovich et al	7	21573877	x			x	-	-	-	-
rs12678919	Teslovich et al	8	19888502		x	x		-	-	-	-
rs12748152	Willer et al	1	27010980		x	x	x	-	-	-	-
rs12801636	Willer et al	11	65147893			x		-	-	-	-
rs12916	Teslovich et al	5	74692295	x			x	-	-	-	-
rs12967135	Teslovich et al	18	56000003			x		-	-	-	-
rs13107325	Teslovich et al	4	103407732			x		-	-	-	-
rs13238203	Teslovich et al	7	71767604		x			-	-	-	-
rs13315871	Willer et al	3	58356327	x				-	-	-	-
rs13326165	Willer et al	3	52507158			x		-	-	-	-
rs1367117	Teslovich et al	2	21117405	x			x	-	-	-	-
rs138777	Willer et al	22	34041098	x				-	-	-	-
rs1495741	Teslovich et al	8	18317161	x	x			rs4921914	443	1.000	1.000
rs1532085	Teslovich et al	15	56470658	x	x	x		-	-	-	-
rs1564348	Teslovich et al	6	160498850	x			x	-	-	-	-
rs1689800	Teslovich et al	1	180435508			x		-	-	-	-
rs16942887	Teslovich et al	16	66485543			x		-	-	-	-
rs17145738	Teslovich et al	7	72620810		x	x		-	-	-	-
rs17173637	Willer et al	7	150160382			x		-	-	-	-
rs17404153	Willer et al	3	133645890			x	x	-	-	-	-
rs174546	Teslovich et al	11	61326406	x	x	x	x	-	-	-	-
rs17695224	Willer et al	19	57016028			x		-	-	-	-
rs1800562	Teslovich et al	6	26201120	x			x	-	-	-	-
rs1800961	Teslovich et al	20	42475778	x		x		-	-	-	-
rs1801689	Willer et al	17	61641042				x	-	-	-	-
rs181362	Teslovich et al	22	20262068			x		-	-	-	-
rs1832007	Willer et al	10	5244847		x			-	-	-	-
rs1883025	Teslovich et al	9	106704122	x		x		-	-	-	-
rs1936800	Willer et al	6	127477757		x	x		-	-	-	-
rs1997243	Willer et al	7	1050303	x				-	-	-	-
rs2000999	Teslovich et al	16	70665594	x			x	-	-	-	-
rs2013208	Willer et al	3	50104403			x		-	-	-	-
rs2030746	Willer et al	2	121025958	x			x	-	-	-	-
rs2068888	Teslovich et al	10	94829632		x			-	-	-	-
rs2072183	Teslovich et al	7	44545705	x			x	-	-	-	-
rs2081687	Teslovich et al	8	59551119	x			x	rs2326077	2646	0.922	1.000
rs2131925	Teslovich et al	1	62798530	x	x		x	-	-	-	-
rs2247056	Teslovich et al	6	31373469		x			-	-	-	-
rs2255141	Teslovich et al	10	113923876	x			x	-	-	-	-
rs2277862	Teslovich et al	20	33616196	x				-	-	-	-
rs2287623	Willer et al	2	169538401	x				-	-	-	-
rs2290159	Teslovich et al	3	12603920	x				rs11709504	45279	0.800	1.000
rs2290547	Willer et al	3	47036187			x		-	-	-	-
rs2293889	Teslovich et al	8	116668374			x		-	-	-	-
rs2328223	Willer et al	20	17793921				x	-	-	-	-
rs2412710	Teslovich et al	15	40471079		x			-	-	-	-
rs2479409	Teslovich et al	1	55277238	x			x	-	-	-	-
rs2602836	Willer et al	4	100233828			x		-	-	-	-
rs2606736	Willer et al	3	11375249			x		-	-	-	-
rs2642442	Teslovich et al	1	219040186	x			x	-	-	-	-
rs2652834	Teslovich et al	15	61183920			x		-	-	-	-
rs267733	Willer et al	1	149225460				x	-	-	-	-
rs2710642	Willer et al	2	63003061				x	-	-	-	-
rs2737229	Teslovich et al	8	116717740	x				-	-	-	-
rs2758886	Willer et al	6	39358815	x				-	-	-	-
rs2814944	Teslovich et al	6	34660775			x		-	-	-	-
rs2814982	Teslovich et al	6	34654538	x				-	-	-	-
rs2902940	Teslovich et al	20	38524901	x			x	-	-	-	-
rs2923084	Teslovich et al	11	10345358			x		-	-	-	-
rs2925979	Teslovich et al	16	80092291			x		-	-	-	-
rs2929282	Teslovich et al	15	42033223		x			not available	-	-	-
rs2954029	Teslovich et al	8	126560154	x	x	x	x	-	-	-	-
rs2972146	Teslovich et al	2	226808942		x	x		-	-	-	-
rs3136441	Teslovich et al	11	46699823			x		-	-	-	-
rs314253	Willer et al	17	7032374	x			x	-	-	-	-
rs3177928	Teslovich et al	6	32520413	x			x	-	-	-	-
rs3198697	Willer et al	16	15037441		x			-	-	-	-
rs364585	Willer et al	20	12910718				x	-	-	-	-
rs3757354	Teslovich et al	6	16235386	x			x	-	-	-	-
rs3764261	Teslovich et al	16	55550825	x	x	x	x	-	-	-	-
rs3780181	Willer et al	9	2630759	x			x	-	-	-	-
rs3822072	Willer et al	4	89960292			x		-	-	-	-
rs386000	Teslovich et al	19	59484573			x		-	-	-	-
rs38855	Willer et al	7	116145280		x			-	-	-	-
rs4129767	Teslovich et al	17	73915579			x		-	-	-	-
rs4142995	Willer et al	7	17885783			x		-	-	-	-
rs4148008	Teslovich et al	17	64386889			x		-	-	-	-
rs4253772	Willer et al	22	45006267	x			x	-	-	-	-
rs4299376	Teslovich et al	2	43926080	x			x	-	-	-	-
rs439401	Teslovich et al	19	50106291		x			-	-	-	-
rs4420638	Teslovich et al	19	50114786	x		x	x	-	-	-	-
rs442177	Teslovich et al	4	88249285		x			-	-	-	-
rs4530754	Willer et al	5	122883315	x			x	-	-	-	-
rs4650994	Willer et al	1	176781935			x		-	-	-	-
rs4660293	Teslovich et al	1	39800767			x		-	-	-	-
rs4722551	Willer et al	7	25958351	x	x		x	-	-	-	-
rs4731702	Teslovich et al	7	130083924			x		-	-	-	-
rs4759375	Teslovich et al	12	122362191			x		rs10773003	21111	1.000	1.000
rs4765127	Teslovich et al	12	123026120		x	x		rs11057408	4669	1.000	1.000
rs4846914	Teslovich et al	1	228362314		x	x		-	-	-	-
rs4883201	Willer et al	12	8973848	x				-	-	-	-
rs4917014	Willer et al	7	50276409			x		-	-	-	-
rs492602	Teslovich et al	19	53898229	x				-	-	-	-
rs4942486	Willer et al	13	31851388				x	-	-	-	-
rs4983559	Willer et al	14	104348254			x		-	-	-	-
rs499974	Willer et al	11	75132669			x		-	-	-	-
rs514230	Teslovich et al	1	232925220	x			x	rs558971	5191	0.967	1.000
rs5756931	Teslovich et al	22	36875979		x			-	-	-	-
rs5763662	Willer et al	22	28708703				x	-	-	-	-
rs581080	Teslovich et al	9	15295378	x		x		-	-	-	-
rs6029526	Teslovich et al	20	39106032	x			x	rs6065311	51720	1.000	1.000
rs605066	Teslovich et al	6	139871359			x		rs634869	2091	1.000	1.000
rs6065906	Teslovich et al	20	43987422		x	x		-	-	-	-
rs629301	Teslovich et al	1	109619829	x			x	-	-	-	-
rs6450176	Teslovich et al	5	53333782			x		-	-	-	-
rs645040	Teslovich et al	3	137409312		x			-	-	-	-
rs6511720	Teslovich et al	19	11063306	x			x	-	-	-	-
rs6805251	Willer et al	3	121043296			x		-	-	-	-
rs6831256	Willer et al	4	3442937	x	x		x	-	-	-	-
rs6882076	Teslovich et al	5	156322875	x	x		x	-	-	-	-
rs702485	Willer et al	7	6415797			x		-	-	-	-
rs7134375	Teslovich et al	12	20365025			x		-	-	-	-
rs7134594	Teslovich et al	12	108484576			x		rs10850443	40429	0.967	1.000
rs7206971	Teslovich et al	17	42780114	x			x	rs6504872	13837	0.935	1.000
rs7241918	Teslovich et al	18	45414951	x		x		rs7240405	1863	1.000	1.000
rs7248104	Willer et al	19	7175431		x			-	-	-	-
rs7255436	Teslovich et al	19	8339196			x		rs2278236	1615	0.965	1.000
rs731839	Willer et al	19	38590905		x	x		-	-	-	-
rs737337	Teslovich et al	19	11208493			x		-	-	-	-
rs7515577	Teslovich et al	1	92782026	x				rs6603981	15631	1.000	1.000
rs7570971	Teslovich et al	2	135554376	x				-	-	-	-
rs7640978	Willer et al	3	32508014	x			x	-	-	-	-
rs7941030	Teslovich et al	11	122027585	x		x		-	-	-	-
rs8017377	Teslovich et al	14	23953727				x	-	-	-	-
rs8077889	Willer et al	17	39233692		x			-	-	-	-
rs838880	Teslovich et al	12	123827546			x		-	-	-	-
rs9376090	Willer et al	6	135452921	x				-	-	-	-
rs9411489	Teslovich et al	9	135144821	x			x	-	-	-	-
rs9488822	Teslovich et al	6	116419586	x			x	rs3798236	3244	1.000	1.000
rs964184	Teslovich et al	11	116154127	x	x	x	x	rs6589564	24764	0.688	1.000
rs9686661	Teslovich et al	5	55897543		x			-	-	-	-
rs970548	Willer et al	10	45333283	x		x		-	-	-	-
rs998584	Willer et al	6	43865874		x	x		-	-	-	-
rs9987289	Teslovich et al	8	9220768	x		x	x	-	-	-	-
BP - basepair (genomic location); CHR - chromosome; D' - D prime; HDL-C - high density lipoprotein cholesterol; LDL-C - low density lipoprotein cholesterol; SNP - single nucleotide ploymorphism; TC - total cholesterol; TEI - total energy intake; TG - triglyceride.
