# Supplementary material for: Genetic Determinants of Long-Term Changes in Blood Lipid Concentrations: 10-Year Follow-Up of the GLACIER Study
Source: PLoS Genet. 2014 Jun 12;10(6):e1004388. doi: 10.1371/journal.pgen.1004388 (PMC4055682; doi:10.1371/journal.pgen.1004388)
Supplement: Table S4 — Original and proxy SNPs used in longitudinal models in MDC. (XLSX) [file pgen.1004388.s004.xlsx]

## Sheet: Sheet1
Table S4. Original and proxy SNPs used in longitudinal models in the MDC Study. (N=2,943)
SNP	Proxy?	R2	Callrate	EA	EAF	HWE P
rs1800562	rs1408272	1	1	T	0.95	0.42
rs2000999	-	-	0.997	A	0.22	0.66
rs2072183	-	-	1	C	0.25	0.23
rs2131925	-	-	1	T	0.67	0.74
rs4299376	-	-	0.998	G	0.3	0.59
rs4420638	-	-	0.9996	G	0.2	0.62
rs6511720	-	-	0.9996	G	0.9	0.76
rs6882076	-	-	0.9995	C	0.63	0.5
rs9411489	rs579459	1	1	T	0.77	0.23
rs11057408	rs4765127	1	0.999	G	0.66	0.22
rs1260326	-	-	0.9998	T	0.36	0.77
rs2954029	-	-	0.999	A	0.52	1
rs2972146	-	-	0.999	T	0.63	0.43
rs442177	-	-	0.999	T	0.57	0.85
rs6589564	rs9326246	0.915	0.999	C	0.06	0.73
EA - effect allele; EAF - effect allele frequency; HWE - Hardy-Weinberg equilibrium; SNP - single nucleotide polymorphism. HWE P values are based on a Pearson's chi-squared test comparing the expected and the observed genotype frequencies.
